# Supplementary material for: Leveraging genomic prediction to surpass current yield gains in spring barley
Source: Theor Appl Genet. 2024 Nov 6;137(12):260. doi: 10.1007/s00122-024-04763-1 (PMC11541387; doi:10.1007/s00122-024-04763-1)
Supplement: Supplementary file 1 — Supplementary file1 Accessions included in the genetic gain analysis. The year of release, the breeding company registered with the variety is specified along with the first year and the number of times it was used in the trials.(XLSX 18 KB) [file 122_2024_4763_MOESM1_ESM.xlsx]

## Sheet: Summary
Supplementary table 1
Article: Leveraging Genomic Prediction to Surpass Current Yield Gains in Spring Barley
Journal: Theoretical and Applied Genetics
Authors: Johanna Åstrand1,2, Firuz Odilbekov2, Ramesh Vetukuri1, Alf Ceplitis2, Aakash Chawade1
Affiliations:
1 Department of Plant Breeding, Swedish University of Agricultural Sciences, Alnarp, Sweden
2 Lantmännen Lantbruk, Svalöv, Sweden
Corresponding author: Aakash Chawade, aakash.chawade@slu.se

## Sheet: Lines included in GG analysis
Line	Year of release	Breeding company	First year in trial	Frequency used in trials
Acorn	2015	Saatzucht Ackermann	2016	2
Amalika	2013	Nordic seed	2014	3
Amidala	2019	Nordsaat	2021	1
Anakin	2005	Sejet	2014	6
Anneli	2017	Lantmännen	2019	2
Annika	2020	Sejet	2017	6
Applaus	2017	Sejet	2019	3
Austen	2023	Sejet	2022	1
Avenger	2017	Secobra	2014	2
Bente	2015	Nordsaat	2015	3
Blixen	2022	Sejet	2022	1
Bor 16049	NA	Boreal	2022	1
Bowie	2017	Sejet	2017	1
Br 11202f6	NA	NA	2014	1
Br 11528mz3	NA	NA	2014	1
Br 14912I4	NA	NA	2022	1
Brienne	2020	Boreal	2018	4
Brioni	2012	Lantmännen	2014	4
Broadway	2017	Nordic seed	2015	5
Carmen	2016	Lantmännen	2014	3
Contender	2014	Secobra	2015	3
Cosmopolitan	2016	Sejet	2016	4
Crescendo	2014	Secobra	2014	6
Crossway	2014	Nordic seed	2014	3
Deveron	2013	Limagrain	2014	2
Dragoon	2013	Syngenta	2014	9
Ellinor	2019	Saatzucht Josef Breun	2017	6
Endora	2013	Saatzucht Josef Breun	2014	2
Esma	2017	Saatzucht Ackermann	2018	2
Evergreen	2011	Nordic seed	2014	1
Explorer	2010	Secobra	2014	2
Fairway	2019	Nordic seed	2018	2
Fairytale	2005	Sejet	2014	4
Fandaga	2018	Nordsaat	2018	2
Fatima	2015	Saatzucht Josef Breun	2016	1
Feedway	2018	Nordic seed	2017	6
Fender	2020	Secobra	2022	1
Firefoxx	2019	Ackermann Saatzucht	2022	1
Flair	2015	Sejet	2016	6
Focus	2015	Secobra	2017	4
Formula 1	2020	Secobra	2017	3
Gateway	2019	Nordic seed	2018	2
Greenway	2019	Greenway	2019	1
Hambo	2017	Nordsaat	2016	7
Highway	2015	Nordic seed	2014	6
Justina	2001	Nordsaat	2014	1
Kingdom	2018	Saatzucht	2019	2
Knut	2013	Lantmännen	2014	1
KWS Atrika	2013	KWS	2015	1
KWS Aurelia	2012	KWS	2014	2
KWS Cantton	2019	KWS	2016	3
KWS Chrissie	2019	KWS	2018	3
KWS Fantex	2016	KWS	2017	3
KWS Irina	2016	KWS	2014	9
KWS Jessie	2018	KWS	2018	4
KWS Premis	2022	KWS	2022	1
KWS Thalis	2023	KWS	2022	1
KWS 19/2397	NA	KWS	2022	1
Laureate	2014	Syngenta	2015	8
Lexy	2020	Saatzucht Josef Breun	2022	1
LG Belcanto	2019	Limagrain	2021	1
LG Bolero	2020	Limagrain	2022	1
LG Caruso	2020	Limagrain	2022	1
LG Diablo	2016	Limagrain	2017	3
LG Flamenco	2019	Limagrain	2022	1
LN1273	NA	NA	2015	1
LN1289	NA	NA	2015	1
Luhkas	2011	RAGT	2014	4
Luther	2018	Nordsaat	2017	3
Maire	2021	Boreal	2022	1
Margareta	2013	Lantmännen	2014	2
Mariposa	2016	Saatzucht Josef Breun	2016	2
Melius	2012	Syngenta	2014	2
Nabuco	2016	Limagrain	2016	2
Newway	2018	Nordic seed	2016	1
NFC Tipple	2004	Syngenta	2014	3
NORD 13/1105	NA	Nordsaat	2014	1
NORD 12/2339	NA	Nordsaat	2014	1
NORD 17/2506	NA	Nordsaat	2019	1
NOS Gambit	2022	Nordic seed	2022	1
NOS Upstairs	2022	Nordic seed	2022	1
NOS 10004-81	NA	Nordic seed	2014	1
NOS 10008-81	NA	Nordic seed	2014	1
NOS 111.038-53	NA	Nordic seed	2016	1
NOS 19313-83	NA	Nordic seed	2014	3
NOS 19338-72	NA	Nordic seed	2015	2
Odyssey	2010	Limagrain	2014	3
Olympus	2013	Limagrain	2016	3
Ovation	2014	Limagrain	2015	2
Overture	2012	Limagrain	2014	2
Pathfinder	2013	Secobra	2014	1
Paustian	2014	Sejet	2014	1
Propino	2008	Syngenta	2014	6
Prospect	2016	Sejet	2018	5
Quench	2005	Syngenta	2014	4
Quicke	2016	Sejet	2014	3
RGT Asteroid	2017	RAGT	2018	2
RGT Conquest	2013	RAGT	2014	1
RGT Elysium	2016	RAGT	2017	1
RGT Hailey	2017	RAGT	2017	1
RGT Observer	2018	RAGT	2017	1
RGT Planet	2013	RAGT	2014	9
RGT Slipstream	2018	RAGT	2019	1
RGT 14035	NA	RAGT	2016	1
Rominta	NA	NA	2015	1
Salome	2011	Nordsaat	2014	5
Sanette	2012	Syngenta	2014	3
Sangria	2018	Saatzucht Ackermann	2018	2
SC 104-2A	NA	Secobra	2016	1
SC 32725 P3	NA	Secobra	2016	1
SC 32753 P4	NA	Secobra	2016	3
SC 38192 R2	NA	Secobra	2018	1
SC C17-1937H	NA	Secobra	2019	1
SC N16-11943	NA	Secobra	2019	2
SC44801N2	NA	Secobra	2015	2
SC9447 S2	NA	Secobra	2019	1
Scholar	2013	Syngenta	2014	6
SCW 12377	NA	NA	2018	1
Sej Rosalina	2008	Sejet	2014	1
Selene	2016	Lantmännen	2014	3
Shada	2012	Syngenta	2014	1
Shetty	2020	Saatzucht Josef Breun	2021	2
Siv	2023	Secobra	2022	1
SJ 112002	NA	Sejet	2014	1
SJ 112511	NA	Sejet	2014	1
SJ 136027	NA	Sejet	2014	1
SJ 136432	NA	Sejet	2015	1
SJ 164556	NA	Sejet	2018	1
SJ 164586	NA	Sejet	2018	2
SJ 188091	NA	Sejet	2019	1
Skyway	2020	Nordic seed	2021	2
Solist	2012	Saatzucht streng-engelen	2014	1
Soulmate	2014	Nordic seed	2014	3
Stairway	2019	Nordic seed	2018	5
Suweren	2010	Hodowla Roslin Strzelce	2014	1
SW Catriona	2003	Lantmännen	2014	3
SW Makof	2003	Lantmännen	2014	7
SW C10-0117	NA	Lantmännen	2014	2
SW C10-0429	NA	Lantmännen	2014	1
SW C11-0258	NA	Lantmännen	2015	1
SW C11-0331	NA	Lantmännen	2016	1
SW C11-0708	NA	Lantmännen	2015	1
SW C11-0799	NA	Lantmännen	2015	1
SW C11-0956	NA	Lantmännen	2015	2
SW C12-1743	NA	Lantmännen	2016	2
SW C12-6316	NA	Lantmännen	2016	2
SW C13-3122	NA	Lantmännen	2017	1
SY Dolomit	2017	Syngenta	2017	2
SY Kailash	2017	Syngenta	2018	1
SY Signet	2021	Syngenta	2022	1
SY Solar	2020	Syngenta	2019	4
SY Splendor	2018	Syngenta	2019	3
SY Stanza	2017	Syngenta	2018	1
SY Tennyson	2021	Syngenta	2022	1
SY Titanium	2020	Syngenta	2022	1
SY Tungsten	2018	Syngenta	2021	1
SY 414396	NA	Syngenta	2016	2
SY 414477	NA	Syngenta	2016	1
SY 416789	NA	Syngenta	2019	1
SY Countour	NA	Syngenta	2017	2
SY419554	NA	Syngenta	2022	1
Tamtam	2008	Syngenta	2014	5
Tellus	2019	Secobra	2018	5
Thermus	2013	Sejet	2014	5
Thessa	NA	KWS	2014	1
Vanille	2015	Saatzucht Josef Breun	2018	1
Vault	2013	Syngenta	2014	1
Victoria	2015	Lantmännen	2014	2
Vilgott	2008	Lantmännen	2014	4
Winston	2020	Ackermann Saatzucht	2022	1
Wish	2020	Sejet	2018	2
Yoda	2020	Saatzucht Josef Breun	2019	3
Zenobia	2023	Secobra	2022	1
